# Supplementary material for: Sertoli Cell-Specific Activation of Transforming Growth Factor Beta Receptor 1 Leads to Testicular Granulosa Cell Tumor Formation
Source: Cells. 2023 Nov 27;12(23):2717. doi: 10.3390/cells12232717 (PMC10706251; doi:10.3390/cells12232717)
Supplement: Supplementary file 1 [file cells-12-02717-s001.zip]

Archive with 1 entries (1 files):
- cells-2705958-supplementary.pdf
